# Supplementary material for: Novel Variant in PLAG1 in a Familial Case with Silver–Russell Syndrome Suspicion
Source: Genes (Basel). 2020 Dec 5;11(12):1461. doi: 10.3390/genes11121461 (PMC7762056; doi:10.3390/genes11121461)
Supplement: Supplementary file 1 [file genes-11-01461-s001.zip]

Archive with 3 entries (2 files):
- genes-1005660/
- genes-1005660/LEGEND SUPPLEMENTARY TABLE 1.docx
- genes-1005660/SUPPLEMENTAL_PLAG1_v2.xlsx
