# Supplementary material for: Novel Variant in PLAG1 in a Familial Case with Silver–Russell Syndrome Suspicion
Source: Genes (Basel). 2020 Dec 5;11(12):1461. doi: 10.3390/genes11121461 (PMC7762056; doi:10.3390/genes11121461)
Supplement: Supplementary file 1 [file genes-11-01461-s001.zip › genes-1005660/SUPPLEMENTAL_PLAG1_v2.xlsx]

## Sheet: Supplementary table s1
	PLAG1 (NM_002655.2; NP_002646)
	PI-2 [12 ]	PII-1 [12]	PII-2 [12]	Sporadic case [12]	P4 [24]	Mother P4 [24]	Proband case (current)	Mother (current)
Present age (yrs)	adult	8	4 5/12	9	12	adult	9	34
Identified alteration	c.439delA; p.(Ser147Valfs*82)			c.1363delC; p.(Gln455Serfs*16)	c.589C>T; p.(Arg197*)		c.551delA; p.(Lys184Serfs*45)
Inheritance	Unknown	Maternal	Maternal	De novo	Maternal	Unknown	Maternal	Maternal
Allele	Maternal	Maternal	Maternal	Unknown	Maternal	Unknown	Maternal	Maternal
Gender	Female	Female	Female	Female	Female	Female	Female	Female
Reason for molecular studies	SRS	SRS	SRS	SRS	SRS	SRS	SRS	SRS
Netchine-Harbison scoring system features for SRS	4/5	3/6	4/6	5/6	5/6	2/2	3/4	ND
Birth length and/or weight ≤ –2 SD	+	+	+	+	+	+	+	ND
Postnatal height ≤ –2 SD (~ 2 yrs)	+	+	+	+	+	+	+	ND
Relative macrocephaly at birth	ND	-	-	+	+	ND	ND	ND
Prominent forehead (1–3 yrs)	+	-	+	+	+	ND	ND	ND
Body asymmetry (hemihypoplasia)	-	-	-	-	-	ND	-	-
Feeding difficulties and/or low BMI	+	+	+	+	+	ND	+	-
Growth and maturation
Gestational age - wks	term	38+6	39	31+6	38+5	term	induced at 38	ND
Birth length - cm (SDS)	Very small	44.5 (–2.3)	47 (–2)	37.5 (–2.78)	42.0 (-3.12)	ND	41 (-4.03)	ND
Birth weight - g (SDS)	Very light	2340 (–2.1)	2557 (–1.9)	1050 (–3)	1804 (-3.28)	2150 (-2)	1600 (-4.24)	ND
Birth OFC - cm (SDS)	ND	31 (–3.84)	31 (–3.45)	27.4 (–1.5)	32.0 (-0.86)	ND	27 (-5.61)	ND
Postnatal height - cm (SDS) (age - yrs)	Very small	79 (–2.0) (2 0/12)	75 (–2.8) (2 0/12)	79 (–2.0) (2 0/12)	77.6 (-3.42) (2 0/12)	ND	115 (-2.31) (9 0/12)	ND
Postnatal weight - kg (SDS) (age - yrs)	Very light	8520 (–3.7) (2 0/12)	6,600 (–6.7) (2 0/12)	7,800 (–4.4) (2 0/12)	28.0 (-2.99) (12 0/12)	ND	18.4 (-1.61) (9 0/12)	normal
Postnatal OFC - cm (SDS) (age - yrs)	51.5 (–2.8) (adult)	43.9 (–2.6) (2 0/12)	43.3 (–2.5) (2 0/12)	44.7 (–2.0) (2 0/12)	ND	ND	46.8 (9 0/12)	ND
Postnatal BMI	ND	13.5 (–2.3) (2 0/12)	11.7 (–3.8) (2 0/12)	12.5 (–3.2) (2 0/12)	ND	ND	13.9 (-1.05) (9 0/12)	ND
GH treatment age - yrs	No	2.5 y	2y	6y	3 ~ 12 years	ND	ND	ND
GH dosage (mg/kg/week)	…	0.26/368/+7.2	0.27/195/+3.1	0.24/255/+1.7	ND	ND	ND	ND
Final height cm/SDS	148.3 (–2.31)	ND	ND	ND	ND	147 (-2.11)	NA	140 (-2.64)
Delayed puberty	ND	ND	ND	ND	ND	ND	ND	-
Precocious puberty	ND	ND	ND	ND	ND	ND	ND	-
Menarche (age - yrs)	ND	ND	ND	ND	ND	ND	ND	11
Other features
Triangular face	+	+	+	+	+	ND	+	(narrow face)
Bilateral clinodactyly	-	ND	ND	ND	+	ND	ND	+
Miscellaneous					ADHD, hypothyroidism (5y)		gestational hypertension, gestational diabetes, subtle superficial haemangioma in the frontal midline, thin hair, long forehead, bulbous small nose, prominent chin, high arched palate with crowded teeth and fine voice	thin hair, long forehead, crowded teeth

## Sheet: Supplementary table s2
	CDKN1C (NM_000076.2; NP_000067.1)
	P3 [24]	PA1 [11]	PB1 [11]	IV. 1 [9]	III.6 [9]	III.7 [9]	II.1 [9]	III.4 [9]	n=15 mean (SD) [10]
Present age (yrs)	12	15	21	5	adult	adult	adult	adult	13-64
Identified alteration	c.947G>A; p.(Arg316Gln)	c.836G>T; p.(Arg279Leu)		c.836G>T; p.(Arg279Leu)					c.843G>T p.Arg281Leu
Inheritance	Maternal	Maternal	Maternal	Maternal	Maternal	Maternal	Maternal	Maternal	Maternal
Allele	Maternal	Maternal	Maternal	Maternal	Maternal	Maternal	Maternal	Maternal	Maternal
Gender	Female	Female	Male	Female	Female	Female	Female	Female	7M 8F
Reason for molecular studies	SRS	SRS	SRS	SRS	SRS	SRS	SRS	SRS	Intrauterine and postnatal growth failure
Netchine-Harbison scoring system features for SRS	4/6	3/4	4/4	4/5	5/6	4/5	0.75	4/5
Birth length and/or weight ≤ –2 SD	+	+	+	+	+	+	+	+	+ 15/15
Postnatal height ≤ –2 SD (~ 2 yrs)	+	+	+	+	+	+	+	+	+ 15/15
Relative macrocephaly at birth	+	ND	ND	ND	+	ND	ND	+	ND
Prominent forehead (1–3 yrs)	+	+	+	+	+	+	+	+	rare
Body asymmetry (hemihypoplasia)	-	ND	ND	-	-	-	-	-	rare
Feeding difficulties and/or low BMI	-	-	+	+	+	+	ND	ND	ND
Growth and maturation
Gestational age - wks	33:1	39+3	41	40	42	41	term	39	term
Birth length - cm (SDS)	38.3 (-1.95)	3rd centile	<0.4th centile	43.5 (-4.1)	44 (-3.9)	43 (-4.6)	ND	43 (-4.2)	25 to 40 cm (-14 to -5.6)
Birth weight - g (SDS)	1120 (-2.85)	2130 (<10th centile)	2070 (<0.4th centile)	2330 (-2.5)	2110 (-2.9)	1980 (-3.3)	ND	1920 (-3.3)	ND
Birth OFC - cm (SDS)	28.1 (-1.12)	ND	ND	31.5 (-3.4)	33 (-2.2)	31 (-4.2)	ND	32.5 (-2.1)	ND
Postnatal height - cm (SDS) (age - yrs)	75.1 (-3.34) (2)	143 (<0.4th centile) (15)	ND	75 (-3) (2 0/12)	76 (-2.7) (2 0/12)	76 (-2.7) (2 0/12)	ND	75 (-3) (2 0/12)	ND
Postnatal weight - kg (SDS) (age - yrs)	ND	ND	ND	ND	ND	ND	ND	ND	ND
Postnatal OFC - cm (SDS) (age - yrs)	ND	ND	ND	48.5 (0.7) (2 0/12)	48.5 (0.7) (2 0/12)	48.5 (0.3) (2 0/12)	ND	47 (0.5) (2 0/12)	41.7 (6.0) [-3.79 (1.87)]
Postnatal BMI	ND	ND	ND	13.2 (-2.6) (2 0/12)	15.6 (-0.6) (2 0/12)	13.5 (-2.3) (2 0/12)	ND	14.4 (-1.6) (2 0/12)	22 (2.5)
GH treatment age - yrs	ND	ND	14-17 y	4y	10-15 y	5-16 y	ND	ND	ND
GH dosage (mg/kg/week)	ND	ND	35 μg/kg daily	ND	ND	ND	ND	ND	ND
Final height cm (SDS)	ND	ND	152 (21)	ND	147 (-2.9)	157 (-1.1)	145 (-3.3)	ND	136.6 (7.6) [-5.01 (1.13)]
Delayed puberty	ND	ND	-	ND	ND	ND	ND	ND	-
Precocious puberty	ND	ND	-	ND	ND	ND	ND	ND	-
Menarche (age - yrs)	ND	12-13	…	ND	ND	ND	ND	ND	normal
Other features
Triangular face	`+	ND	ND	+	+	+	+	+	rare
Bilateral clinodactyly	-	+	ND	ND	ND	ND	ND	ND	at least 10/15
Miscellaneous									diabetes 8/15

## Sheet: Supplementary table s3
	HMGA2 (NM_003483.4; NP_003474)
	Sporadic 1 [12]	Sporadic 2 [12]	P1 [20]	Father P1 [20]	P2 [20]	P3 [20]	Brother P3 [20]	P14 [21]	Case [23]	PIII-1 [19]	PII-3 [19]	#D0811079 [22]
Present age (yrs)	6 1/12	7 0/12	2	32	3 8/12	3	1 1/12	ND	4	ND	ND	9
Identified alteration	c.193C>T; p.(Gln65*)	c.189delA; p.(Ala64Leufs*102)	Del E1-E3		c.111+1G>T	c.239C>T; p.(Pro80Leu) (homozygous)		c.223C>T; p.(Arg75Trp)	7,3kb deletion in 12q14.3 including exons 2-3 hg19:chr12:g.66,217,407_66,224,664del	c.283-6_283delTTCCAGG		35kb intron2-3
Inheritance	De novo	Unknown	Paternal	Unknown	De novo	recessive	recessive	ND	de novo	Maternal	Maternal ?	Maternal
Allele	ND	ND	Paternal	Unknown	Unknown	maternal/paternal	maternal/paternal	ND	ND	Maternal	Maternal ?	Maternal
Gender	Female	Male	Male	Male	Male	ND	ND	ND	Female	Female	Female	Male
Reason for molecular studies	SRS	SRS	SRS	SRS	SRS	SRS	SRS	familial short stature	SRS	SRS	SRS	SRS
Netchine-Harbison scoring system features for SRS	5/6	5/6	4/6	4/5	4/6	4/4	4/4	0.5	4/6	5/6	3/3	2/4
Birth length and/or weight ≤ –2 SD	+	+	+	+	+	+	+	-	+	+	ND	-
Postnatal height ≤ –2 SD (~ 2 yrs)	+	+	+	+	+	+	+	+	+	+	+	+
Relative macrocephaly at birth	+	+	-	+	-	ND	ND	ND	-	+	ND	-
Prominent forehead (1–3 yrs)	+	+	+	+	+	+	+	ND	+	+	+	+
Body asymmetry (hemihypoplasia)	–	–	-	-	-	Uncertain	Uncertain	ND	-	-	ND	ND
Feeding difficulties and/or low BMI	+	+	+	ND	+	+	+	ND	+	+	+	ND
Growth and maturation
Gestational age - wks	39	37	39+6	42	39	39	38	ND	38+6	35	ND	ND
Birth length - cm (SDS)	43.5 (–3.9)	40 (–4.8)	46 (-2.82)	45 (-3.5)	47 (-2.13)	36 (-6.86)	ND	ND	44 (-3.2)	42.5 (-1.3)	ND	45
Birth weight - g (SDS)	2,300 (–2.5)	1,720 (–3.1)	2365 (-2.79)	2280 (-3.27)	2360 (-2.6)	1400 (-4.65)	1050 (-5.18)	ND	2220 (-2.6)	1350 (-2.5)	ND	2400
Birth OFC - cm (SDS)	32.5 (–2)	31 (–2.3)	33 (-1.97)	34.5 (-1.15)	31 (-3.31)	ND	ND	ND	32 (-2.0)	31 (-1)	ND	ND
Postnatal height - cm (SDS) (age - yrs)	66 (–3.4) (2 0/12)	91.5 (–3) (4 0/12)	67 (-6.21) (2)	160 (-2.77) (32)	88 (-3.24) (3 8/12)	70 (-6.73) (3)	57 (-6.19) (1 1/12)	ND	88.1 (-3.5) (4)	ND	ND	127.5 (-2) (9 10/12)
Postnatal weight - kg (SDS) (age - yrs)	6,850 (–3.6) (2 0/12)	11,800 (–4) (4 0/12)	6990 (-4.57) (2)	ND	10000 (-3.93) (3 8/12)	6200 (-7.09) (3)	4100 (-6.76) (1 1/12)	ND	9.8 (-4.4)	ND	ND	24.3 (-2) (9 10/12)
Postnatal OFC - cm (SDS) (age - yrs)	44.5 (–1.2) (2 0/12)	ND	ND	ND	ND	ND	ND	ND	ND	ND	ND	50 (-2) (9 10/12)
Postnatal BMI	15.6 (–0.6) (2 0/12)	14.1 (–1.1) (2 0/12)	15.6 (-0.33) (2)	ND	12.9 (-2.47) (3 8/12)	12.7 (-2.9) (3)	12.6 (-4.14) (1 1/12)	ND	12.6 (-2.36) (4)	ND	ND	ND
GH treatment age - yrs	NO	4 3/12 ~	ND	NO	ND	ND	ND	ND	ND	ND	ND	ND
GH dosage (mg/kg/week)	...	0.31/402/+5	ND	…	ND	ND	ND	ND	ND	ND	ND	ND
Final height cm (SDS)	ND	ND	ND	160 (-2.77)	ND	ND	ND	ND	ND	ND	(−3.87 SDS)	ND
Delayed puberty	...	...	ND	ND	ND	ND	ND	ND	ND	ND	ND	ND
Precocious puberty	...	...	ND	ND	ND	ND	ND	ND	ND	ND	ND	ND
Menarche (age - yrs)	ND	…	…	…	…	ND	ND	ND	ND	ND	ND	ND
Other features
Triangular face	+	+	+	+	+	+	+	ND	+	+	+	-
Bilateral clinodactyly	ND	ND	ND	ND	ND	+	+	ND	ND	+	+	ND
Miscellaneous				type 2 diabetes mellitus since age of 30 yr.	café au lait spots, genu valgum, teeth abnormalities	delayed teething, deep set eyes, small nose and ears, craniofacial disproportion	small nose and ears, craniofacial disproportion		celiac disease or malabsorption	thin upper lip, gastro-esophageal reflux, muscular hypotrophia, cafè au lait spot, epicanthus, clitoral hyper- trophy, hypertelorism

## Sheet: Supplementary table s4
	IGF2 (NM_000612.5; NP_000603)
	Case 1 [15]	Case 2 [15]	Case 3 [15]	Case 4 [15]	Case 5 [15]	Pt. III.3 in Ref. [13]	Pt. III.4 in Ref. [13]	Pt. III.7 in Ref. [13]	Pt. IV.1 in Ref. [13]	Proband in Ref. [18]c	Proband in Ref. [14]	Pt. 1 in Ref. [12]	Pt. 2 in Ref. [12]	Proband in Ref. [16]	Proband in Ref. [17]
Present age (yrs)	6 1/12	7 0/12	15 9/12	23 2/12	9 3/12	26 5/12	21 5/12	20 10/12	1 6/12	2 6/12	13	2	ND	4	4 8/12
Identified alteration	c.-6-1G>C	c.209G>A; p.(Cys70Tyr)	c.211T>C; p.(Cys71Arg)	c.97T>A; p.(Cys33Ser)	c.134G>C; p.(Cys45Ser)	c.23C>A; p.(Ser8*)				c.110_117delinsAGGTAA; p.(Leu37Glnfs*31)	c.101G>A; p.(Gly34Asp)	c.78C>G; p.(Arg26*)	c.158_159dup; p.(Arg54Alafs*7)	c.157+3A>C	c.195delC; p.(Ile66Serfs*93)
Inheritance	de novo	de novo	Unknown (non maternal)	de novo	De novo (mosaicism)	Paternal	Paternal	Paternal	Paternal	de novo	de novo	de novo	de novo	de novo	de novo
Allele	Paternal	Paternal	Paternal	Paternal	Paternal	Paternal	Paternal	Paternal	Paternal	paternal	paternal	unknown	unknown	paternal	paternal
Gender	Male	Male	Male	Female	Male	Male	Female	Male	Female	Male	Male	Male	Female	Female	Male
Reason for molecular studies	MCA/MR	SRS, DSD	SRS	Ectrodactyly, FGR	FGR, High IGF-1	SRS	SRS	SRS	SRS	Ectrodactyly, FGR, DSD	SRS	SRS	SRS	SRS	MCA/MR, FGR
<Netchine-Harbison scoring system features for SRS>	5/6	5/6	6/6	5/6	3/6	6/6	0.833333	0.833333	5/6	5/6	6/6	5/6	5/6	5/6	5/6
Birth length and/or weight ≤ –2 SD	+	+	+	+	+	+	+	+	+	+	+	+	+	+	+
Postnatal height ≤ –2 SD (~ 2 yrs)	+	+	+	+	+	+	+	+	+	+	+	+	+	+	+
Relative macrocephaly at birth	+	+	+	+	–	+	+	+	+	+	+	+	+	+	+
Prominent forehead (1–3 yrs)	+	+	+	+	–	+	+	+	+	+	+	+	+	+	+
Body asymmetry (hemihypoplasia)	–	–	+	–	–	+	–	–	–	–	+	–	–	–	–
Feeding difficulties and/or low BMI	+	+	+	+	+	+	+	+	+	+	+	+	+	+	+
<Growth and maturation>
Gestational age - wks	36	36	37	40	37	43	34	38	36	31	37	32	29	32	39
Birth length - cm (SDS)	36.8 (–3.7)	34.5 (–3.9)	39.0 (–3.5)	44.0 (–2.9)	41.0 (–2.5)	43 (–4.9)	37.5 (–4.2)	40 (–4.8)	38 (–4.5)	34.0 (–3.7)	43 (–4.1)	34.5 (–5.0)	30 (–5.5)	35 (–2.4)	39 (–5.2)
Birth weight - g (SDS)	1192 (–4.3)	1164 (–4.2)	1336 (–4.2)	1748 (–4.2)	1614 (–3.1)	1730 (–5.3)	1345 (–2.7)	1600 (–3.4)	1230 (–4.4)	764 (–4.1)	1900 (–3.6)	960 (–3.6)	570 (–4.0)	900 (–2.1)	1485 (–5.0)
Birth OFC - cm (SDS)	29.6 (–2.0)	31.0 (–0.7)	30.8 (–1.5)	30.5 (–2.2)	27.4 (–3.5)	32 (–2.6)	30.7 (–0.7)	32.6 (–2.2)	32 (–0.7)	27.0 (–1.0)	33 (–1.3)	27 (–2.1)	23.5 (–2.3)	28 (–0.6)	32 (–2.5)
Postnatal height - cm (SDS) (age - yrs)	90.0 (–4.4) (5 6/12)	101.8 (–3.5) (7 0/12)	141.5 (–4.7) (15 9/12)	134.3 (–4.5) (23 2/12)	122.1 (–1.4) (8 10/12)	82.1 (–6.0) (4 6/12)	80.0 (–6.2) (4 0/12)	93.0 (–4.2) (5 2/12)	ND	74.6 (–4.7) (2 6/12)	94 (–3.3) (4 6/12)	73.4 (–3.5) (2 0/12)	65 (–5.1) (2 0/12)	ND	84.5 (–5.4) (4 8/12)
Postnatal weight - kg (SDS) (age - yrs)	12.7 (–2.1) (5 6/12)	12.4 (–2.6) (7 0/12)	30.5 (–2.8) (15 9/12)	29.4 (–3.0) (23 2/12)	20.7 (–1.4) (8 10/12)	8.2 (–4.6) (4 6/12)	7.8 (–4.7) (4 0/12)	10.5 (–3.8) (5 2/12)	ND	10.0 (–2.1) (2 6/12)	11.5 (–3.3) (4 6/12)	6.6 (–6.1) (2 0/12)	5.4 (–6.2) (2 0/12)	ND	9.0 (ND) (4 8/12)
Postnatal OFC - cm (SDS) (age - yrs)	49.8 (–1.0) (6 1/12)	48.3 (–2.4) (7 0/12)	54.0 (–1.5) (15 9/12)	52.0 (–2.4) (23 2/12)	44.0 (–6.0) (9 3/12)	45.4 (–4.6) (4 6/12)	47.0 (–2.5) (4 0/12)	50.0 (–1.4) (5 2/12)	ND	47.2 (–1.2) (2 6/12)	ND	46.4 (–1.7) (2 0/12)	43.2 (–3.1) (2 0/12)	ND	ND (–2.4) (3 4/12)
Postnatal BMI	15.8 (50%th) (5 6/12)	12 (<3%th) (7 0/12)	15.3 (<3%th) (15 9/12)	15.8 (<3%th) (23 2/12)	14 (9%th) (9 3/12)	14.6 (-4.8) (adult)	14.4 -4.2) (adult)	16.8 (-2.3) (adult)	ND	ND	13.01 (-.3.3) (2 0/12)	12.2 (-3.5) (2 0/12)	12.5/(–3.2)	ND	12.6 (-2.66) (4 8/12)
GH treatment age - yrs	–	6 3/12 ~	7 10/12 ~ 15 6/12	7 ~ 13	4 7/12 ~	9 7/12 ~ 20	5 10/12 ~ 15 6/12	6 0/12 ~	...	...	4 11/12 ~	3 4/12 ~	4 5/12 ~	3 0/12 ~	5 3/12 ~
GH dosage (mg/kg/week)	...	0.24	0.23 ® 0.28	0.175	0.25 ® 0.45	0.45	0.43	0.38	...	...	ND	0.34	0.36	ND	0.15
Final height cm/SDS	ND	ND	ND	134.3 (–4.5)	ND	150.5 (-4.0)	148.0 (-2.7)	170.0 (-1.6)	ND	ND	ND	160 (10%th) (16 0/12)	ND	ND	ND
Delayed puberty	...	...	–	+	–	+	–	–	...	...	ND	ND	ND	ND	...
Precocious puberty	...	...	–	–	+b	–	–	–	...	...	ND	ND	ND	...	...
Menarche (age - yrs)	…	…	…	+ (14 9/12)a	…	…	+ (14 years)	…	…	…	…	…	ND	…	…
<Other features>
Triangular face	+	+	+	+	–	+	+	+	+	+	+	+	+	+	+
Bilateral clinodactyly	+	+	+	+	–	+	+	+	+	+	+	(–)	(–)	+	+
Miscellaneous		Hypoplastic finger nails		Cervical-vertebral fusion		High-pitched voice; pigment nevi	High-pitched voice; pigment nevi	High-pitched voice; pigment nevi	High-pitched voice; pigment nevi	Hearing impairment	High-pitched voice; pigment nevi				High-pitched voice
